# Supplementary material for: Circular RNA‐associated ceRNA network involved in HIF‐1 signalling in triple‐negative breast cancer: circ_0047303 as a potential key regulator
Source: J Cell Mol Med. 2021 Nov 17;25(24):11322–32. doi: 10.1111/jcmm.17066 (PMC8650046; doi:10.1111/jcmm.17066)
Supplement: Supplementary file 2 — Table S1‐S4 [file JCMM-25-11322-s002.xlsx]

## Sheet: S. Table 1
Supplementary Table 1. The primer sequences which used in quantitative real-time PCR.
	Gene	Primer type	Sequence (5'→3')
	hsa_circ_0000799	Divergent Forward	CCAGTCGGATGAGATGGAGT
		Reverse	AATTGACACGGGTATGGAAGC
	HIF1A	Forward	CGCGAACGACAAGAAAAAGATAAG
		Reverse	CAAGATGCGAACTCACATTATGTG
	VEGFA	Forward	CGAACGTACTTGCAGATGTG
		Reverse	GGTTTCTGTATCGATCGTTCTG
	EIF4E2	Forward	CGACGCTTTGAAAGATGATGACAG
		Reverse	GTCCAGGGACAACAGCCTTT
	PGK1	Forward	TCGTTGACCGAATCACCGAC
		Reverse	ATAGGAACATTGAAGTCGACTCTCA
	IGF1R	Forward	GGAGAAGCCCATGTGTGAG
		Reverse	GTCGTGGATAACGAAGCCATC
	PUM1	Forward	AGTGGGGGACTAGGCGTTAG
		Reverse	GTTTTCATCACTGTCTGCATCC

## Sheet: S. Table 2
Supplementary Table 2. Comparison of circRNAs expression levels in TNBC versus normal mammary gland tissues (GSE101153)
	P.Value	logFC	SPOT_ID
	0.0021916	-4.889	hsa_circRNA_102049
	0.0134172	-4.535	hsa_circRNA_102619
	0.0094264	-4.3	hsa_circRNA_102051
	0.0210338	-3.46	hsa_circRNA_104270
	0.0004282	-3.002	hsa_circRNA_103345
	0.001354	-2.516	hsa_circRNA_102651
	0.0009367	-2.399	hsa_circRNA_001153
	0.0004018	-2.121	hsa_circRNA_104653
	0.0031227	-2.097	hsa_circRNA_101381
	0.0032851	-2.003	hsa_circRNA_100685
	1.33e-05	-1.869	hsa_circRNA_000554
	0.007937	-1.785	hsa_circRNA_102983
	0.0004508	-1.555	hsa_circRNA_103783
	0.0082097	-1.506	hsa_circRNA_102690
	0.0024723	-1.459	hsa_circRNA_101542
	0.0072341	-1.434	hsa_circRNA_104800
	0.0005679	-1.421	hsa_circRNA_100356
	0.0055962	-1.414	hsa_circRNA_100868
	0.0064694	-1.408	hsa_circRNA_101062
	0.010447	-1.408	hsa_circRNA_101308
	0.0026749	-1.393	hsa_circRNA_102689
	0.0273847	-1.381	hsa_circRNA_102579
	0.0140957	-1.375	hsa_circRNA_101040
	0.0255257	-1.373	hsa_circRNA_102473
	0.0151308	-1.372	hsa_circRNA_104086
	0.0002223	-1.358	hsa_circRNA_101175
	0.0023168	-1.336	hsa_circRNA_101004
	0.0211488	-1.31	hsa_circRNA_103688
	0.0146473	-1.294	hsa_circRNA_001401
	0.0069971	-1.292	hsa_circRNA_102881
	0.0105952	-1.285	hsa_circRNA_001096
	0.0114052	-1.284	hsa_circRNA_100435
	0.0089643	-1.261	hsa_circRNA_104313
	0.0031943	-1.203	hsa_circRNA_101258
	0.0018722	-1.149	hsa_circRNA_100612
	0.0024136	-1.14	hsa_circRNA_104231
	0.027235	-1.124	hsa_circRNA_001396
	0.0043467	-1.101	hsa_circRNA_104924
	0.0069333	-1.085	hsa_circRNA_100273
	0.0147138	-1.085	hsa_circRNA_103846
	0.0119622	-1.082	hsa_circRNA_000629
	0.0083031	-1.079	hsa_circRNA_103309
	0.0138751	-1.049	hsa_circRNA_103574
	0.025345	-1.049	hsa_circRNA_100334
	0.0074437	-1.044	hsa_circRNA_400090
	0.0233457	-1.028	hsa_circRNA_101043
	0.0084012	-1.024	hsa_circRNA_100525
	0.0075777	-1.009	hsa_circRNA_100962
	0.0054496	-0.996	hsa_circRNA_102798
	0.0041958	-0.972	hsa_circRNA_102782
	0.0074813	-0.965	hsa_circRNA_102100
	0.0078369	-0.965	hsa_circRNA_101014
	0.009871	-0.951	hsa_circRNA_400006
	0.0038806	-0.943	hsa_circRNA_102439
	0.0045345	-0.932	hsa_circRNA_103939
	0.019683	-0.922	hsa_circRNA_104798
	0.004054	-0.915	hsa_circRNA_400076
	0.0156247	-0.895	hsa_circRNA_101717
	0.0009968	-0.886	hsa_circRNA_103700
	0.0083901	-0.885	hsa_circRNA_000950
	0.0056495	-0.884	hsa_circRNA_102228
	0.012447	-0.868	hsa_circRNA_102929
	0.0160972	-0.863	hsa_circRNA_104261
	0.0272188	-0.862	hsa_circRNA_100108
	0.0083224	-0.857	hsa_circRNA_100360
	0.0274597	-0.85	hsa_circRNA_100605
	0.019609	-0.848	hsa_circRNA_100904
	0.013566	-0.839	hsa_circRNA_100205
	0.0254672	-0.817	hsa_circRNA_104695
	0.0011436	-0.812	hsa_circRNA_101206
	0.0237504	-0.811	hsa_circRNA_400091
	0.0208535	-0.803	hsa_circRNA_104917
	0.0016458	-0.8	hsa_circRNA_103818
	0.0177296	-0.796	hsa_circRNA_101722
	0.026871	-0.789	hsa_circRNA_100103
	0.0020332	-0.787	hsa_circRNA_102438
	0.0264206	-0.779	hsa_circRNA_104332
	0.0226021	-0.723	hsa_circRNA_104194
	0.0094426	-0.721	hsa_circRNA_103975
	0.005474	-0.713	hsa_circRNA_100713
	0.0165137	-0.69	hsa_circRNA_101078
	0.0053372	-0.662	hsa_circRNA_400061
	0.0110369	-0.658	hsa_circRNA_103388
	0.0154676	-0.656	hsa_circRNA_104263
	0.0243005	-0.655	hsa_circRNA_104755
	0.0255321	-0.651	hsa_circRNA_104216
	0.0238	-0.643	hsa_circRNA_102195
	0.0215006	-0.64	hsa_circRNA_100634
	0.0152884	-0.635	hsa_circRNA_100770
	0.0190835	-0.624	hsa_circRNA_103167
	0.0187576	-0.623	hsa_circRNA_104482
	0.0261366	-0.613	hsa_circRNA_100390
	0.0122687	-0.597	hsa_circRNA_104040
	0.0200316	-0.565	hsa_circRNA_100684
	0.0175745	-0.562	hsa_circRNA_103316
	0.0154193	-0.557	hsa_circRNA_103416
	0.0227094	-0.524	hsa_circRNA_100042
	0.020017	-0.485	hsa_circRNA_103711
	0.0137594	-0.477	hsa_circRNA_101263
	0.0257764	0.428	hsa_circRNA_104383
	0.0222489	0.429	hsa_circRNA_102062
	0.018574	0.442	hsa_circRNA_103615
	0.0148187	0.462	hsa_circRNA_103789
	0.0213684	0.462	hsa_circRNA_104210
	0.0254957	0.476	hsa_circRNA_103169
	0.0130794	0.493	hsa_circRNA_102560
	0.020695	0.504	hsa_circRNA_103452
	0.0183851	0.513	hsa_circRNA_104415
	0.0246641	0.53	hsa_circRNA_101595
	0.0271626	0.531	hsa_circRNA_101661
	0.0150873	0.532	hsa_circRNA_101979
	0.0194766	0.539	hsa_circRNA_102904
	0.0229875	0.54	hsa_circRNA_102417
	0.0224136	0.546	hsa_circRNA_101288
	0.0189816	0.549	hsa_circRNA_104826
	0.0155315	0.553	hsa_circRNA_100470
	0.0180595	0.556	hsa_circRNA_100052
	0.013812	0.557	hsa_circRNA_100207
	0.0213892	0.567	hsa_circRNA_102050
	0.0132365	0.574	hsa_circRNA_102031
	0.0060701	0.587	hsa_circRNA_103455
	0.0160687	0.59	hsa_circRNA_102889
	0.0049676	0.602	hsa_circRNA_103171
	0.0075428	0.602	hsa_circRNA_100185
	0.0168558	0.607	hsa_circRNA_103834
	0.02237	0.611	hsa_circRNA_103381
	0.0124646	0.612	hsa_circRNA_102059
	0.0201092	0.621	hsa_circRNA_104758
	0.0252655	0.625	hsa_circRNA_103352
	0.0057744	0.651	hsa_circRNA_102233
	0.0168506	0.663	hsa_circRNA_100407
	0.0038211	0.664	hsa_circRNA_001978
	0.0163681	0.67	hsa_circRNA_103122
	0.0157636	0.671	hsa_circRNA_000936
	0.0140998	0.675	hsa_circRNA_101309
	0.0166022	0.68	hsa_circRNA_102069
	0.0111971	0.681	hsa_circRNA_100855
	0.0277614	0.692	hsa_circRNA_104838
	0.0141211	0.693	hsa_circRNA_001233
	0.0141791	0.696	hsa_circRNA_103916
	0.0064839	0.697	hsa_circRNA_104885
	0.0038874	0.698	hsa_circRNA_102105
	0.0167514	0.698	hsa_circRNA_102795
	0.0216539	0.702	hsa_circRNA_102196
	0.0086488	0.704	hsa_circRNA_103264
	0.0141062	0.706	hsa_circRNA_100800
	0.0122198	0.71	hsa_circRNA_103904
	0.0155389	0.71	hsa_circRNA_102563
	0.0159294	0.738	hsa_circRNA_103627
	0.0073227	0.74	hsa_circRNA_102954
	0.0016583	0.761	hsa_circRNA_102229
	0.0067905	0.766	hsa_circRNA_104762
	0.0195529	0.778	hsa_circRNA_100031
	0.0029224	0.785	hsa_circRNA_100630
	0.0037714	0.785	hsa_circRNA_102839
	0.0245912	0.793	hsa_circRNA_100583
	0.0072104	0.798	hsa_circRNA_400070
	0.0162037	0.802	hsa_circRNA_101971
	0.0124599	0.806	hsa_circRNA_104932
	0.0057655	0.814	hsa_circRNA_105039
	0.0038107	0.817	hsa_circRNA_102292
	0.0262245	0.817	hsa_circRNA_104837
	0.0245112	0.821	hsa_circRNA_103862
	0.0089886	0.822	hsa_circRNA_103136
	0.0032902	0.83	hsa_circRNA_104192
	0.0131712	0.834	hsa_circRNA_101780
	0.0113831	0.835	hsa_circRNA_100805
	0.0032202	0.838	hsa_circRNA_104106
	0.0240355	0.84	hsa_circRNA_102140
	0.0106977	0.842	hsa_circRNA_100678
	0.0038014	0.85	hsa_circRNA_100529
	0.0059034	0.853	hsa_circRNA_001383
	0.0043885	0.861	hsa_circRNA_102451
	0.0131542	0.861	hsa_circRNA_100852
	0.0092773	0.864	hsa_circRNA_103997
	0.0163279	0.899	hsa_circRNA_001409
	0.0042874	0.901	hsa_circRNA_101160
	0.0220219	0.903	hsa_circRNA_400008
	0.0128903	0.908	hsa_circRNA_100425
	0.0153354	0.908	hsa_circRNA_103448
	0.0098916	0.92	hsa_circRNA_102034
	0.0107106	0.929	hsa_circRNA_102707
	0.0153322	0.931	hsa_circRNA_101458
	0.0176321	0.935	hsa_circRNA_001805
	0.014324	0.939	hsa_circRNA_100875
	0.022356	0.944	hsa_circRNA_400028
	0.0102704	0.946	hsa_circRNA_101707
	0.0096332	0.947	hsa_circRNA_100629
	0.0097871	0.951	hsa_circRNA_104207
	0.0229006	0.974	hsa_circRNA_102018
	0.0260502	0.978	hsa_circRNA_102721
	0.0124464	0.987	hsa_circRNA_102760
	0.0010813	0.999	hsa_circRNA_105027
	0.0163291	0.999	hsa_circRNA_104387
	0.0121625	1.004	hsa_circRNA_103551
	0.007252	1.034	hsa_circRNA_100982
	0.0081353	1.049	hsa_circRNA_101827
	0.0151487	1.055	hsa_circRNA_100454
	0.0207691	1.068	hsa_circRNA_100213
	0.0071138	1.07	hsa_circRNA_102415
	0.0202303	1.081	hsa_circRNA_001950
	0.0010028	1.083	hsa_circRNA_102325
	0.0022061	1.09	hsa_circRNA_103322
	0.0269676	1.099	hsa_circRNA_101945
	0.0121103	1.105	hsa_circRNA_101061
	0.0066863	1.111	hsa_circRNA_000855
	0.009344	1.111	hsa_circRNA_102211
	0.0206092	1.112	hsa_circRNA_104882
	0.0236455	1.123	hsa_circRNA_101094
	0.0168468	1.126	hsa_circRNA_103812
	0.0099716	1.143	hsa_circRNA_101835
	0.0249468	1.148	hsa_circRNA_100499
	0.0152469	1.15	hsa_circRNA_100440
	0.0194872	1.167	hsa_circRNA_102541
	0.0041643	1.169	hsa_circRNA_102924
	0.0161236	1.177	hsa_circRNA_400011
	0.0061493	1.2	hsa_circRNA_000442
	0.0077237	1.208	hsa_circRNA_102096
	0.0099607	1.214	hsa_circRNA_104940
	0.006156	1.245	hsa_circRNA_101969
	0.0074494	1.251	hsa_circRNA_101748
	0.0006017	1.252	hsa_circRNA_101346
	0.0088874	1.253	hsa_circRNA_100269
	0.014252	1.253	hsa_circRNA_000638
	0.0088678	1.257	hsa_circRNA_103371
	0.0184794	1.298	hsa_circRNA_104336
	0.0040725	1.321	hsa_circRNA_104230
	0.0057206	1.321	hsa_circRNA_102948
	0.0028301	1.326	hsa_circRNA_101009
	0.004449	1.351	hsa_circRNA_104499
	0.00801	1.381	hsa_circRNA_104993
	0.0144316	1.383	hsa_circRNA_102483
	0.0239936	1.396	hsa_circRNA_100675
	0.0206822	1.4	hsa_circRNA_100920
	0.0017832	1.45	hsa_circRNA_100375
	0.0136124	1.483	hsa_circRNA_103948
	0.0033801	1.576	hsa_circRNA_102333
	0.0197403	1.595	hsa_circRNA_104640
	0.0079515	1.643	hsa_circRNA_001379
	0.0277026	1.682	hsa_circRNA_103951
	0.0012045	1.692	hsa_circRNA_103753
	0.0049729	1.692	hsa_circRNA_101744
	0.0022696	1.701	hsa_circRNA_002178
	0.0212657	1.792	hsa_circRNA_400071
	0.0108646	1.854	hsa_circRNA_100579
	0.0057319	2.192	hsa_circRNA_101233
	0.0056317	2.534	hsa_circRNA_001678
	0.020742	2.593	hsa_circRNA_000585
	0.0267524	3.444	hsa_circRNA_000167
	0.0122421	3.489	hsa_circRNA_001846

## Sheet: S. Table 3
Supplementary Table 3. The identified interactions in the circRNA/miRNA/mRNA Regulatory Network Involved in HIF-1 Signaling Pathway in TNBC
	Source	Target
	circ_0047303	miR-186-5p
	circ_0005455	miR-186-5p
	circ_0001625	miR-186-5p
	circ_0089153	miR-183-5p
	circ_0005615	miR-183-5p
	circ_0003597	miR-183-5p
	circ_0047303	miR-183-5p
	circ_0047303	miR-155-5p
	circ_0023919	miR-155-5p
	circ_0001917	miR-182-5p
	circ_0025388	miR-182-5p
	circ_0031724	miR-182-5p
	circ_0005455	miR-182-5p
	circ_0003227	miR-182-5p
	circ_0001280	miR-182-5p
	circ_0007015	miR-182-5p
	circ_0047303	miR-182-5p
	circ_0049998	miR-145-5p
	circ_0089153	miR-145-5p
	circ_0027478	miR-145-5p
	circ_0004313	miR-145-5p
	circ_0047303	miR-145-5p
	circ_0000632	miR-145-5p
	circ_0025388	miR-1270
	circ_0008365	miR-1270
	circ_0000707	miR-1270
	circ_0000069	miR-1270
	circ_0000632	miR-1270
	circ_0003839	miR-545-3p
	circ_0003958	miR-545-3p
	circ_0000822	miR-545-3p
	circ_0041392	miR-545-3p
	circ_0024758	miR-545-3p
	circ_0001535	miR-545-3p
	circ_0047303	miR-545-3p
	circ_0003645	miR-527
	circ_0006123	miR-527
	circ_0004313	miR-527
	circ_0047303	miR-527
	circ_0005699	miR-527
	circ_0003645	miR-518a-5p
	circ_0006123	miR-518a-5p
	circ_0004313	miR-518a-5p
	circ_0047303	miR-518a-5p
	circ_0005699	miR-518a-5p
	circ_0047303	miR-1246
	circ_0027478	miR-1246
	circ_0000632	miR-1246
	circ_0000273	miR-1246
	circ_0007503	miR-142-5p
	circ_0047303	miR-142-5p
	circ_0001280	miR-142-5p
	circ_0047303	miR-183-5p
	circ_0047303	miR-183-5p
	circ_0047303	miR-183-5p
	circ_0047303	miR-145-5p
	circ_0000632	miR-145-5p
	circ_0000069	miR-1270
	circ_0000632	miR-1270
	circ_0000632	miR-1270
	circ_0047303	miR-545-3p
	circ_0047303	miR-545-3p
	circ_0047303	miR-527
	circ_0005699	miR-527
	circ_0005699	miR-527
	circ_0047303	miR-518a-5p
	circ_0005699	miR-518a-5p
	circ_0005699	miR-518a-5p
	miR-145-5p	VEGFA
	miR-186-5p	PIK3CB
	miR-186-5p	CDKN1B
	miR-186-5p	IGF1R
	miR-186-5p	TLR4
	miR-186-5p	IFNGR1
	miR-186-5p	PDHA1
	miR-186-5p	PIK3R3
	miR-186-5p	HIF1A
	miR-186-5p	TFRC
	miR-186-5p	INSR
	miR-186-5p	CDKN1A
	miR-186-5p	MKNK1
	miR-186-5p	PFKFB2
	miR-186-5p	VEGFA
	miR-186-5p	CREBBP
	miR-186-5p	PFKFB4
	miR-183-5p	IGF1R
	miR-183-5p	HIF1A
	miR-183-5p	EIF4E2
	miR-183-5p	ALDOA
	miR-183-5p	MAPK1
	miR-155-5p	STAT3
	miR-155-5p	NFKB1
	miR-155-5p	GAPDH
	miR-155-5p	BCL2
	miR-155-5p	EGFR
	miR-155-5p	HK2
	miR-155-5p	NOS3
	miR-155-5p	FLT1
	miR-155-5p	PDK1
	miR-155-5p	PIK3R1
	miR-155-5p	AKT3
	miR-155-5p	EIF4E2
	miR-155-5p	CDKN1A
	miR-155-5p	RELA
	miR-155-5p	IL6
	miR-155-5p	IL6R
	miR-182-5p	STAT3
	miR-182-5p	NFKB1
	miR-182-5p	PIK3CB
	miR-182-5p	CUL2
	miR-182-5p	BCL2
	miR-182-5p	CDKN1B
	miR-182-5p	IGF1R
	miR-182-5p	VHL
	miR-182-5p	RPS6KB2
	miR-182-5p	HIF1A
	miR-182-5p	AKT1
	miR-182-5p	TFRC
	miR-182-5p	HMOX1
	miR-182-5p	PIK3R1
	miR-182-5p	LDHA
	miR-182-5p	EP300
	miR-182-5p	AKT3
	miR-182-5p	CDKN1A
	miR-182-5p	MKNK2
	miR-182-5p	ALDOA
	miR-182-5p	RELA
	miR-182-5p	PFKFB3
	miR-182-5p	CREBBP
	miR-145-5p	PRKCA
	miR-145-5p	STAT3
	miR-145-5p	ANGPT2
	miR-145-5p	IGF1R
	miR-145-5p	EGFR
	miR-145-5p	HK2
	miR-145-5p	EIF4E
	miR-145-5p	AKT1
	miR-145-5p	SERPINE1
	miR-145-5p	TIMP1
	miR-1270	CDKN1B
	miR-1270	AKT3
	miR-545-3p	STAT3
	miR-545-3p	NFKB1
	miR-545-3p	IFNGR2
	miR-545-3p	PLCG1
	miR-545-3p	AKT3
	miR-545-3p	SLC2A1
	miR-545-3p	PGK1
	miR-545-3p	ALDOA
	miR-527	PGK1
	miR-518a-5p	PGK1
	miR-1246	BCL2
	miR-1246	PDK1
	miR-1246	PGK1
	miR-1246	PIK3CB
	miR-142-5p	CDKN1B
	miR-142-5p	TCEB1
	miR-142-5p	VHL
	miR-142-5p	EGLN3
	miR-142-5p	EP300
	miR-142-5p	MAPK1

## Sheet: S. Table 4
Supplementary Table 4. The enrichment functional analysis for compartments of the PPI network using DAVID functional annotation tool.
GO Term
cellular response to cytokine stimulus (GO:0071345)
positive regulation of blood vessel endothelial cell migration (GO:0043536)
regulation of blood vessel endothelial cell migration (GO:0043535)
regulation of angiogenesis (GO:0045765)
cytokine-mediated signaling pathway (GO:0019221)
positive regulation of carbohydrate metabolic process (GO:0045913)
positive regulation of angiogenesis (GO:0045766)
positive regulation of vasculature development (GO:1904018)
negative regulation of apoptotic process (GO:0043066)
negative regulation of programmed cell death (GO:0043069)
regulation of cell proliferation (GO:0042127)
cellular response to hypoxia (GO:0071456)
regulation of transcription from RNA polymerase II promoter in response to stress (GO:0043618)
positive regulation of phosphorylation (GO:0042327)
protein phosphorylation (GO:0006468)
positive regulation of cytokine production (GO:0001819)
positive regulation of glycolytic process (GO:0045821)
positive regulation of coenzyme metabolic process (GO:0051197)
positive regulation of endothelial cell migration (GO:0010595)
positive regulation of cellular process (GO:0048522)
positive regulation of cell proliferation (GO:0008284)
positive regulation of gene expression (GO:0010628)
regulation of transcription from RNA polymerase II promoter in response to hypoxia (GO:0061418)
regulation of apoptotic process (GO:0042981)
response to nicotine (GO:0035094)
pyruvate metabolic process (GO:0006090)
positive regulation of ATP metabolic process (GO:1903580)
glycolytic process (GO:0006096)
cellular response to interleukin-6 (GO:0071354)
positive regulation of macromolecule biosynthetic process (GO:0010557)
ATP generation from ADP (GO:0006757)
phosphorylation (GO:0016310)
transmembrane receptor protein tyrosine kinase signaling pathway (GO:0007169)
positive regulation of cellular biosynthetic process (GO:0031328)
positive regulation of MAP kinase activity (GO:0043406)
positive regulation of endothelial cell proliferation (GO:0001938)
positive regulation of chemokine production (GO:0032722)
cellular protein modification process (GO:0006464)
carbohydrate catabolic process (GO:0016052)
positive regulation of intracellular signal transduction (GO:1902533)
negative regulation of extrinsic apoptotic signaling pathway (GO:2001237)
positive regulation of signal transduction (GO:0009967)
ERBB signaling pathway (GO:0038127)
positive regulation of protein phosphorylation (GO:0001934)
positive regulation of cell migration (GO:0030335)
nicotinamide nucleotide metabolic process (GO:0046496)
regulation of chemokine production (GO:0032642)
positive regulation of transcription from RNA polymerase II promoter involved in cellular response to chemical stimulus (GO:1901522)
regulation of gene expression (GO:0010468)
positive regulation of cellular catabolic process (GO:0031331)
positive regulation of epithelial cell proliferation (GO:0050679)
protein autophosphorylation (GO:0046777)
regulation of glycolytic process (GO:0006110)
glycolytic process through glucose-6-phosphate (GO:0061620)
canonical glycolysis (GO:0061621)
glucose catabolic process to pyruvate (GO:0061718)
cellular response to oxygen-containing compound (GO:1901701)
positive regulation of macromolecule metabolic process (GO:0010604)
positive regulation of type I interferon production (GO:0032481)
positive regulation of glucose import (GO:0046326)
positive regulation of nucleic acid-templated transcription (GO:1903508)
cellular response to reactive oxygen species (GO:0034614)
positive regulation of transcription, DNA-templated (GO:0045893)
insulin receptor signaling pathway (GO:0008286)
phosphatidylinositol 3-kinase signaling (GO:0014065)
positive regulation of sequence-specific DNA binding transcription factor activity (GO:0051091)
positive regulation of transcription from RNA polymerase II promoter (GO:0045944)
regulation of cell migration (GO:0030334)
response to cytokine (GO:0034097)
insulin-like growth factor receptor signaling pathway (GO:0048009)
regulation of endothelial cell proliferation (GO:0001936)
positive regulation of RNA metabolic process (GO:0051254)
protein kinase B signaling (GO:0043491)
peptidyl-serine phosphorylation (GO:0018105)
regulation of nitric-oxide synthase activity (GO:0050999)
activation of protein kinase activity (GO:0032147)
positive regulation of smooth muscle cell proliferation (GO:0048661)
cellular response to molecule of bacterial origin (GO:0071219)
axon guidance (GO:0007411)
positive regulation of vascular endothelial growth factor receptor signaling pathway (GO:0030949)
regulation of smooth muscle cell proliferation (GO:0048660)
peptidyl-serine modification (GO:0018209)
response to UV (GO:0009411)
interleukin-6-mediated signaling pathway (GO:0070102)
regulation of kinase activity (GO:0043549)
positive regulation of cell motility (GO:2000147)
Fc-epsilon receptor signaling pathway (GO:0038095)
phosphate-containing compound metabolic process (GO:0006796)
Fc receptor signaling pathway (GO:0038093)
positive regulation of cell migration involved in sprouting angiogenesis (GO:0090050)
positive regulation of MAPK cascade (GO:0043410)
cellular response to insulin stimulus (GO:0032869)
cellular response to peptide hormone stimulus (GO:0071375)
positive regulation of kinase activity (GO:0033674)
cellular response to oxidative stress (GO:0034599)
phosphatidylinositol-mediated signaling (GO:0048015)
I-kappaB kinase/NF-kappaB signaling (GO:0007249)
epidermal growth factor receptor signaling pathway (GO:0007173)
regulation of MAPK cascade (GO:0043408)
regulation of platelet activation (GO:0010543)
positive regulation of pri-miRNA transcription from RNA polymerase II promoter (GO:1902895)
response to reactive oxygen species (GO:0000302)
growth hormone receptor signaling pathway (GO:0060396)
positive regulation of leukocyte chemotaxis (GO:0002690)
regulation of transcription from RNA polymerase II promoter (GO:0006357)
negative regulation of response to stimulus (GO:0048585)
negative regulation of peptidase activity (GO:0010466)
cellular response to decreased oxygen levels (GO:0036294)
regulation of vascular endothelial growth factor receptor signaling pathway (GO:0030947)
response to alkaloid (GO:0043279)
regulation of monooxygenase activity (GO:0032768)
positive regulation of transferase activity (GO:0051347)
regulation of endopeptidase activity (GO:0052548)
apoptotic process (GO:0006915)
cellular response to growth factor stimulus (GO:0071363)
response to organic cyclic compound (GO:0014070)
regulation of signal transduction (GO:0009966)
regulation of Notch signaling pathway (GO:0008593)
vascular endothelial growth factor receptor signaling pathway (GO:0048010)
defense response to Gram-negative bacterium (GO:0050829)
positive regulation of growth (GO:0045927)
positive regulation of nitric oxide biosynthetic process (GO:0045429)
positive regulation of glucose transport (GO:0010828)
positive regulation of nitric oxide metabolic process (GO:1904407)
regulation of pri-miRNA transcription from RNA polymerase II promoter (GO:1902893)
positive regulation of epithelial cell migration (GO:0010634)
glucose homeostasis (GO:0042593)
negative regulation of cell proliferation (GO:0008285)
regulation of ERK1 and ERK2 cascade (GO:0070372)
response to interleukin-1 (GO:0070555)
phosphatidylinositol phosphorylation (GO:0046854)
regulation of transcription, DNA-templated (GO:0006355)
protein stabilization (GO:0050821)
inflammatory response (GO:0006954)
negative regulation of cell communication (GO:0010648)
positive regulation of sprouting angiogenesis (GO:1903672)
response to lipopolysaccharide (GO:0032496)
peptidyl-tyrosine phosphorylation (GO:0018108)
antigen receptor-mediated signaling pathway (GO:0050851)
cellular response to cadmium ion (GO:0071276)
regulation of cell migration involved in sprouting angiogenesis (GO:0090049)
positive regulation of reactive oxygen species biosynthetic process (GO:1903428)
negative regulation of signaling (GO:0023057)
negative regulation of endopeptidase activity (GO:0010951)
positive regulation of peptidyl-serine phosphorylation (GO:0033138)
positive regulation of homeostatic process (GO:0032846)
regulation of protein kinase B signaling (GO:0051896)
T cell receptor signaling pathway (GO:0050852)
response to cadmium ion (GO:0046686)
regulation of glucose import (GO:0046324)
negative regulation of extrinsic apoptotic signaling pathway via death domain receptors (GO:1902042)
regulation of peptidyl-tyrosine phosphorylation (GO:0050730)
regulation of type I interferon production (GO:0032479)
regulation of peptidyl-serine phosphorylation (GO:0033135)
regulation of nitric oxide biosynthetic process (GO:0045428)
regulation of MAP kinase activity (GO:0043405)
regulation of phosphatidylinositol 3-kinase activity (GO:0043551)
positive regulation of Notch signaling pathway (GO:0045747)
cellular glucose homeostasis (GO:0001678)
negative regulation of cellular protein metabolic process (GO:0032269)
cellular response to lipopolysaccharide (GO:0071222)
positive regulation of leukocyte migration (GO:0002687)
T-helper 17 cell lineage commitment (GO:0072540)
response to UV-A (GO:0070141)
dendritic spine maintenance (GO:0097062)
positive regulation of cellular metabolic process (GO:0031325)
cell cycle G1/S phase transition (GO:0044843)
cellular response to lipid (GO:0071396)
lipid phosphorylation (GO:0046834)
positive regulation of DNA replication (GO:0045740)
positive regulation of protein localization to membrane (GO:1905477)
cellular response to metal ion (GO:0071248)
positive regulation of blood vessel endothelial cell proliferation involved in sprouting angiogenesis (GO:1903589)
regulation of chemokine biosynthetic process (GO:0045073)
positive regulation of cyclin-dependent protein serine/threonine kinase activity involved in G1/S transition of mitotic cell cycle (GO:0031659)
intrinsic apoptotic signaling pathway (GO:0097193)
regulation of extrinsic apoptotic signaling pathway via death domain receptors (GO:1902041)
inositol lipid-mediated signaling (GO:0048017)
ERBB2 signaling pathway (GO:0038128)
positive regulation of cell differentiation (GO:0045597)
G1/S transition of mitotic cell cycle (GO:0000082)
regulation of stress-activated MAPK cascade (GO:0032872)
monocyte chemotaxis (GO:0002548)
gluconeogenesis (GO:0006094)
regulation of interleukin-6 production (GO:0032675)
positive regulation of ERK1 and ERK2 cascade (GO:0070374)
regulation of cell growth (GO:0001558)
cellular response to angiotensin (GO:1904385)
T-helper 17 cell differentiation (GO:0072539)
T-helper cell lineage commitment (GO:0002295)
peptidyl-lysine acetylation (GO:0018394)
regulation of transcription from RNA polymerase II promoter in response to oxidative stress (GO:0043619)
regulation of positive chemotaxis (GO:0050926)
regulation of autophagy (GO:0010506)
negative regulation of protein kinase activity (GO:0006469)
positive regulation of protein localization to plasma membrane (GO:1903078)
response to hydrogen peroxide (GO:0042542)
positive regulation of interleukin-6 production (GO:0032755)
negative regulation of gene expression (GO:0010629)
hexose biosynthetic process (GO:0019319)
regulation of cellular macromolecule biosynthetic process (GO:2000112)
positive regulation of protein localization to cell periphery (GO:1904377)
positive regulation of peptidyl-tyrosine phosphorylation (GO:0050731)
activation of MAPK activity (GO:0000187)
positive regulation of chemotaxis (GO:0050921)
stimulatory C-type lectin receptor signaling pathway (GO:0002223)
cellular response to growth hormone stimulus (GO:0071378)
protein localization to mitochondrion (GO:0070585)
positive regulation of glucose import in response to insulin stimulus (GO:2001275)
regulation of phospholipid metabolic process (GO:1903725)
axonogenesis (GO:0007409)
regulation of cellular protein metabolic process (GO:0032268)
innate immune response activating cell surface receptor signaling pathway (GO:0002220)
platelet degranulation (GO:0002576)
negative regulation of macromolecule metabolic process (GO:0010605)
peptidyl-tyrosine modification (GO:0018212)
positive regulation of mitotic cell cycle (GO:0045931)
positive regulation of protein kinase B signaling (GO:0051897)
nitric oxide biosynthetic process (GO:0006809)
regulation of lipid kinase activity (GO:0043550)
regulation of blood vessel endothelial cell proliferation involved in sprouting angiogenesis (GO:1903587)
positive regulation of tyrosine phosphorylation of STAT protein (GO:0042531)
positive regulation of protein import into nucleus (GO:0042307)
Fc-gamma receptor signaling pathway involved in phagocytosis (GO:0038096)
Fc-gamma receptor signaling pathway (GO:0038094)
negative regulation of cellular catabolic process (GO:0031330)
response to interleukin-6 (GO:0070741)
regulation of vascular endothelial cell proliferation (GO:1905562)
nitric oxide metabolic process (GO:0046209)
eye photoreceptor cell differentiation (GO:0001754)
Fc receptor mediated stimulatory signaling pathway (GO:0002431)
negative regulation of cellular process (GO:0048523)
response to iron ion (GO:0010039)
regulation of acyl-CoA biosynthetic process (GO:0050812)
regulation of glucose import in response to insulin stimulus (GO:2001273)
positive regulation of glycogen biosynthetic process (GO:0045725)
regulation of acetyl-CoA biosynthetic process from pyruvate (GO:0010510)
positive regulation of protein complex disassembly (GO:0043243)
regulation of leukocyte migration (GO:0002685)
response to UV-B (GO:0010224)
regulation of tyrosine phosphorylation of STAT protein (GO:0042509)
regulation of DNA replication (GO:0006275)
DNA damage response, signal transduction by p53 class mediator resulting in cell cycle arrest (GO:0006977)
establishment of protein localization to organelle (GO:0072594)
regulation of response to interferon-gamma (GO:0060330)
positive regulation of glycogen metabolic process (GO:0070875)
regulation of cyclin-dependent protein serine/threonine kinase activity involved in G1/S transition of mitotic cell cycle (GO:0031657)
positive regulation of blood vessel diameter (GO:0097755)
signal transduction involved in mitotic G1 DNA damage checkpoint (GO:0072431)
regulated exocytosis (GO:0045055)
positive regulation of JAK-STAT cascade (GO:0046427)
glucose metabolic process (GO:0006006)
negative regulation of apoptotic signaling pathway (GO:2001234)
negative regulation of transcription from RNA polymerase II promoter (GO:0000122)
N-terminal protein amino acid acetylation (GO:0006474)
positive regulation of cellular response to insulin stimulus (GO:1900078)
JAK-STAT cascade involved in growth hormone signaling pathway (GO:0060397)
regulation of protein complex disassembly (GO:0043244)
cellular response to UV (GO:0034644)
regulation of protein localization to plasma membrane (GO:1903076)
positive regulation of nitric-oxide synthase activity (GO:0051000)
positive regulation of immune system process (GO:0002684)
neuron apoptotic process (GO:0051402)
positive regulation of lymphocyte proliferation (GO:0050671)
response to insulin (GO:0032868)
negative regulation of signal transduction (GO:0009968)
positive regulation of I-kappaB kinase/NF-kappaB signaling (GO:0043123)
positive regulation of protein modification process (GO:0031401)
positive regulation of transcription of Notch receptor target (GO:0007221)
positive regulation of inflammatory response (GO:0050729)
acute-phase response (GO:0006953)
maintenance of protein localization in organelle (GO:0072595)
negative regulation of oxidative stress-induced intrinsic apoptotic signaling pathway (GO:1902176)
regulation of nucleic acid-templated transcription (GO:1903506)
negative regulation of phosphate metabolic process (GO:0045936)
positive regulation of immunoglobulin production (GO:0002639)
positive regulation of blood coagulation (GO:0030194)
regulation of cellular response to heat (GO:1900034)
regulation of phosphatidylinositol 3-kinase signaling (GO:0014066)
regulation of protein serine/threonine kinase activity (GO:0071900)
NIK/NF-kappaB signaling (GO:0038061)
negative regulation of transcription, DNA-templated (GO:0045892)
eye morphogenesis (GO:0048592)
positive regulation of gene silencing by miRNA (GO:2000637)
regulation of glycogen biosynthetic process (GO:0005979)
DNA damage response, signal transduction by p53 class mediator (GO:0030330)
positive regulation of DNA metabolic process (GO:0051054)
positive regulation of cell cycle (GO:0045787)
positive regulation of cell cycle arrest (GO:0071158)
cellular response to alkaloid (GO:0071312)
negative regulation of cyclin-dependent protein kinase activity (GO:1904030)
regulation of interferon-gamma-mediated signaling pathway (GO:0060334)
positive regulation of biosynthetic process (GO:0009891)
regulation of bone resorption (GO:0045124)
positive regulation of erythrocyte differentiation (GO:0045648)
cellular nitrogen compound biosynthetic process (GO:0044271)
negative regulation of signal transduction in absence of ligand (GO:1901099)
negative regulation of extrinsic apoptotic signaling pathway in absence of ligand (GO:2001240)
cellular response to amyloid-beta (GO:1904646)
positive regulation of monooxygenase activity (GO:0032770)
positive regulation of response to external stimulus (GO:0032103)
protein tetramerization (GO:0051262)
dendritic spine organization (GO:0097061)
membrane protein intracellular domain proteolysis (GO:0031293)
cellular response to epidermal growth factor stimulus (GO:0071364)
cellular response to vascular endothelial growth factor stimulus (GO:0035924)
response to amyloid-beta (GO:1904645)
regulation of glucose metabolic process (GO:0010906)
positive regulation of multicellular organismal process (GO:0051240)
epithelial cell differentiation (GO:0030855)
internal peptidyl-lysine acetylation (GO:0018393)
phosphatidylinositol biosynthetic process (GO:0006661)
positive regulation of cell growth (GO:0030307)
response to molecule of bacterial origin (GO:0002237)
negative regulation of smooth muscle cell proliferation (GO:0048662)
regulation of extrinsic apoptotic signaling pathway in absence of ligand (GO:2001239)
regulation of vascular endothelial growth factor production (GO:0010574)
regulation of blood vessel diameter (GO:0097746)
regulation of translation (GO:0006417)
regulation of vasculature development (GO:1901342)
cellular response to hydrogen peroxide (GO:0070301)
regulation of NIK/NF-kappaB signaling (GO:1901222)
negative regulation of homeostatic process (GO:0032845)
acute inflammatory response (GO:0002526)
post-translational protein modification (GO:0043687)
regulation of cellular response to stress (GO:0080135)
positive regulation of myeloid cell differentiation (GO:0045639)
positive regulation of transcription from RNA polymerase II promoter in response to stress (GO:0036003)
mitotic cell cycle phase transition (GO:0044772)
positive regulation of cellular component organization (GO:0051130)
beta-catenin-TCF complex assembly (GO:1904837)
positive regulation of phospholipase C activity (GO:0010863)
positive regulation of cyclin-dependent protein serine/threonine kinase activity (GO:0045737)
response to estradiol (GO:0032355)
regulation of leukocyte chemotaxis (GO:0002688)
positive regulation of B cell proliferation (GO:0030890)
activation of protein kinase B activity (GO:0032148)
